# Supplementary material for: Spectroscopic and Quantum Chemical Evidence of Amine–CO2 and Alcohol–CO2 Interactions: Confirming an Intriguing Affinity of CO2 to Monoethanolamine (MEA)
Source: Molecules. 2024 Nov 22;29(23):5521. doi: 10.3390/molecules29235521 (PMC11643243; doi:10.3390/molecules29235521)
Supplement: Supplementary file 1 [file molecules-29-05521-s001.zip]

Archive with 1 entries (1 files):
- molecules-3315699-supplementary.pdf
